# Supplementary material for: Context-Dependent Association Between Serum 25-Hydroxyvitamin D and Romosozumab Bone Mineral Density Response: A Stratified Analysis by Renal Function Category and Prior Treatment History in a Real-World Japanese Cohort
Source: Nutrients. 2026 May 21;18(10):1642. doi: 10.3390/nu18101642 (PMC13209380; doi:10.3390/nu18101642)
Supplement: Supplementary file 1 [file nutrients-18-01642-s001.zip]

Archive with 1 entries (1 files):
- nutrients-4292415-supplementary.pdf
